# Supplementary material for: Differences and characteristics in amino acids, catechins, and flavonoids among alfalfa (Medicago sativa L.) germplasms and tissues according to UHPLC-Q Exactive-MS technology
Source: Front Plant Sci. 2026 Apr 23;17:1791873. doi: 10.3389/fpls.2026.1791873 (PMC13150994; doi:10.3389/fpls.2026.1791873)
Supplement: Supplementary file 1 [file Table1.xlsx]

## Sheet: Table S1 43 NVMs among germplas
	Basic Information
NO.	Compounds	Ionization model	flavor characteristics	RT [min]	m/z	Formula	Class	Standard curve (R2)	22ywx-S001	22ywx-S002	22ywx-S003	22ywx-F001	22ywx-F002	22ywx-F003	22ywx-L001	22ywx-L002	22ywx-L003	10zg -S001	10zg -S002	10zg -S003	10zg -F001	10zg -F002	10zg -F003	10zg -L001	10zg -L002	10zg -L003	21ywx-S001	21ywx-S002	21ywx-S003	21ywx-F001	21ywx-F002	21ywx-F003	21ywx-L001	21ywx-L002	21ywx-L003	277bc-S001	277bc-S002	277bc-S003	277bc-F001	277bc-F002	277bc-F003	277bc-L001	277bc-L002	277bc-L003	150hj-S001	150hj-S002	150hj-S003	150hj-F001	150hj-F002
1	Naringenin	+ve	Soft astringency	10.36	273.076	C15H12O5	Flavonoids	y = 204372x + 1240.2(0.9818)	0.00037285	0.000424011	0.000475518	0.00511995	0.00539567	0.00560681	0.000507904	0.000592686	0.000515367	0.000617094	0.000554904	0.000887098	0.00529509	0.00516483	0.00522996	0.00100533	0.00101077	0.000982561	0.000428109	0.000454269	0.00044486	0.00373608	0.0039984	0.00395829	0.000681064	0.000686523	0.000678514	0.00097794	0.000918511	0.000948225	0.00908822	0.00917834	0.00913328	0.00117757	0.00125079	0.00138592	0.00114718	0.00128099	0.00133218	0.00360927	0.00358014
2	Luteolin	+ve	Soft astringency	10.17	287.055	C15H10O6	Flavonoids	y = 245612x - 199.68(0.9999)	0.00128786	0.00126612	0.00129033	0.0165873	0.017553	0.0193676	0.00141836	0.00140403	0.00146105	0.0018727	0.00195144	0.00225187	0.0156426	0.0152578	0.0154502	0.00130708	0.00133649	0.00124334	0.00253845	0.00255554	0.00227938	0.0036026	0.00371049	0.00375989	0.00158727	0.00155038	0.00155587	0.000934933	0.000790457	0.000862695	0.0171604	0.0167165	0.0169384	0.00126706	0.00117333	0.00129748	0.00326325	0.00344933	0.00337164	0.00716662	0.00731742
3	Cosmosiin	+ve	Soft astringency	8.85	449.108	C21H20O11	Flavonoids	y = 1491783.98x +1863.69(1.00)	0.000504842	0.000532902	0.000475319	0.0263211	0.0272622	0.0268295	0.0038244	0.00404035	0.00326576	0.00201262	0.00196287	0.00244376	0.0359168	0.0350333	0.035475	0.016516	0.0164098	0.0167055	0.000978226	0.00102917	0.000876284	0.00370816	0.00380417	0.00390599	0.00618173	0.00604083	0.00653823	0.00123493	0.00124778	0.00124135	0.00836539	0.00893986	0.00865263	0.00503191	0.00485813	0.00501606	0.000785641	0.000897824	0.000966137	0.0089272	0.00863988
4	Prunin	+ve	Soft astringency	8.82	435.128	C21H22O10	Flavonoids	y = 1701480.15x + 3682.86(1.00)	0	0	0	0.00243632	0.00250824	0.00256958	0.000701892	0.000683496	0.00054519	9.09e-05	7.68e-05	0.000114859	0.00349885	0.00341278	0.00345582	0.00151213	0.00173754	0.00159618	6.91e-05	0.000104742	6.42e-05	0.0013752	0.00139796	0.00157027	0.000942522	0.000950157	0.000944252	0.000149485	0.000130037	0.000139761	0.00156195	0.00139761	0.00147978	0.00136989	0.00142667	0.00140837	0.000169212	0.000169241	0.000198135	0.00251729	0.00229898
5	luteolin-7-o-glucoside	+ve	Soft astringency	7.47	449.108	C21H20O11	Flavonoids	y = 4251041.06x + 16384.31(1.00)	0.000130662	0.000173513	8.12e-05	0.00629471	0.00642279	0.00644146	0.000322492	0.000291452	0.0002264	0.000289339	0.0002579	0.000346038	0.00758407	0.0073975	0.00749079	0.00147904	0.00146092	0.00146568	0.00045542	0.000478814	0.000414084	0.00121643	0.00135656	0.00130977	0.000710488	0.000699336	0.000709458	8.19e-05	7.73e-05	7.96e-05	0.00256039	0.00260638	0.00258338	0.000320698	0.000359942	0.000334813	0.000584075	0.000661544	0.000729831	0.00441525	0.00412657
6	Astiagalin	+ve	Soft astringency	8.51	449.108	C21H20O11	Flavonoids	y = 3268716.8x + 7255.79(1.00)	0	0	0	0.139603	0.146349	0.160135	0.00257128	0.00268704	0.00226856	0	0	0	0.236136	0.230327	0.233232	0.00740109	0.00777238	0.0075379	0	0	0	0.0266186	0.0299196	0.0301119	0	0	0	0	0	0	0.174969	0.171159	0.173064	0.000492616	0.000600534	0.000558935	0	0	0	0.0861343	0.0849041
7	Eriodictuol-7-o-glucoside	+ve	Soft astringency	7.26	451.123	C21H22O11	Flavonoids	y = 925359x +1886.3(0.9999)	0.00216504	0.00229339	0.00208494	0.0117759	0.0136579	0.0177085	0.00230598	0.00240023	0.0023437	0.00155398	0.00155398	0.00155398	0.0377709	0.0368417	0.0373063	0.00600635	0.00749174	0.00593913	0.0017498	0.00173607	0.00254309	0.0515341	0.0567001	0.0568986	0.00320557	0.00340522	0.00328959	0.00172855	0.00172184	0.0017252	0.00622576	0.0118466	0.00903616	0.0020463	0.0021912	0.00207685	0.00174847	0.00187965	0.00166745	0.0851319	0.0849404
8	Isoquerctrin	+ve	Soft astringency	7.39	465.103	C21H20O12	Flavonoids	y = 16012570.44x + 76432.15(1.00)	0	0	0	0.0105194	0.0106158	0.0108451	0	0	0	0	0	0	0.0282736	0.0275781	0.0279258	0.00177386	0.00168721	0.00168104	0	0	0	0.00701271	0.0076785	0.00862823	0	0	0	0	0	0	0.0145238	0.0139002	0.014212	0	0	0	0	0	0	0.0298233	0.0304359
9	Isoschaftoside	+ve	Soft astringency	6.22	565.155	C26H28O16	Flavonoids	y = 661219x +2015.1(0.9998)	0.086712	0.0374084	0.0146675	0.0679534	0.0622688	0.0953859	0.0897277	0.096207	0.25371	0.0528077	0.00103305	0.0215234	0.0269746	0.026311	0.0266428	0.00103305	0.0859812	0.0764441	0.026099	0.168383	0.0251268	0.0508586	0.233441	0.0733557	0.0632179	0.043211	0.153441	0.00103305	0.00103305	0.00103305	0.00103305	0.00103305	0.00103305	0.00103305	0.00103305	0.0235233	0.0306073	0.0348749	0.0420709	0.00103305	0.0625348
10	Rutin	+ve	Soft astringency	6.9	611.161	C27H30O16	Flavonoids	y = 1715940.27x + 6515.18(1.00)	0	0	0	0	0	0	0	0	0	0	0	0	0	0	0	0	0	0	0	0	0	0	0	0	0	0	0	0	0	0	0	0	0	0	0	0	0	0	0	0	0
11	EGCG	+ve	Rough astringency	5.51	459.092	C22H18O11	Catechins	y = 108,793,266.43 x - 180,917.13(1.00)	0.492552	0.690696	0.580355	0.060274	0.0822069	0.123139	0.119316	0.146979	0.120064	0.0257808	0.027023	0.0294233	0.121903	0.118905	0.120404	0.117876	0.104776	0.105529	0.029015	0.027624	0.0313718	0.0368616	0.0476125	0.0407082	0.0461943	0.0533369	0.0413387	0.0836184	0.0940712	0.0888448	0.122924	0.11133	0.117127	0.0551251	0.0587374	0.0543047	0.128667	0.0878744	0.115748	0.0989471	0.113368
12	GCG	+ve	Rough astringency	5.81	459.092	C22H18O11	Catechins	y = 546298939.96 x (0.9919)	2.51e-05	4.2e-05	3.87e-05	2.43e-05	4.1e-05	5.84e-05	2.06e-06	3.82e-06	2.58e-06	1.11e-06	1.08e-06	1.46e-06	3.82e-05	3.73e-05	3.78e-05	3.3e-06	1.66e-06	1.67e-06	3.49e-07	4.44e-08	4.95e-08	1.85e-07	5.19e-07	2.62e-07	1.09e-08	3.21e-08	5.49e-08	4.25e-07	4.22e-08	2.34e-07	2.16e-05	1.4e-05	1.78e-05	2.78e-05	3.42e-06	1.95e-06	6.68e-07	6.59e-08	1.63e-08	9.8e-07	3.23e-06
13	C	+ve	Rough astringency	4.74	291.086	C15H14O6	Catechins	y = 26,719,047.93 x + 122,681.35 (1.00)	0.0510934	0.0520595	0.0535953	0.0485598	0.049031	0.0502736	0.0477997	0.0480926	0.0478845	0.0475282	0.0475887	0.0476866	0.0483689	0.047179	0.047774	0.0475397	0.0474892	0.0475697	0.0478228	0.0478009	0.0482657	0.0475335	0.0475015	0.0475699	0.0474302	0.0474697	0.0475039	0.0476605	0.0477411	0.0477008	0.0477419	0.0477565	0.0477492	0.0475425	0.0477235	0.0474779	0.0475188	0.0475114	0.0476151	0.0481598	0.0481023
14	EC	+ve	Rough astringency	5.41	291.086	C15H14O6	Catechins	y = 61284346.67 x +101497.83(0.99)	0.0513448	0.0704649	0.0741394	0.0302417	0.0319944	0.0399451	0.0256373	0.0312418	0.0257099	0.0243203	0.0250436	0.0254145	0.0285254	0.0278237	0.0281746	0.0247513	0.0244193	0.0243699	0.0269399	0.0283182	0.0373409	0.0243635	0.024516	0.0251001	0.0231708	0.0235811	0.0234805	0.0274185	0.0274171	0.0274178	0.0259579	0.0257153	0.0258366	0.0261559	0.0271543	0.0259934	0.0249189	0.0250401	0.0250311	0.0279886	0.0301493
15	EGC	+ve	Rough astringency	4.38	307.081	C15H14O7	Catechins	y = 42246414.75 x +1188153.94(0.99)	0.185059	0.248433	0.264115	0.119703	0.13864	0.177269	0.101805	0.127534	0.101702	0.0968306	0.0997288	0.10002	0.120478	0.117514	0.118996	0.100566	0.0986532	0.0988754	0.107227	0.11066	0.145591	0.0985827	0.101441	0.103922	0.0945955	0.0962143	0.0949543	0.109152	0.110473	0.109812	0.0997866	0.100689	0.100238	0.110902	0.116331	0.110103	0.100562	0.100546	0.101742	0.103149	0.108082
16	ECG	+ve	Rough astringency	7.29	443.097	C22H18O10	Catechins	y = 284739390.9 x+66753.39(1.00)	0.0382161	0.0511127	0.0501037	0.0105475	0.0148059	0.024971	0.00684715	0.00857626	0.00698924	0.00225638	0.00238089	0.00261097	0.00869502	0.00848112	0.00858807	0.0074423	0.00628145	0.0065617	0.00323379	0.00299133	0.00343493	0.00265855	0.00359035	0.00306402	0.00272448	0.00317	0.0025577	0.00534933	0.00567394	0.00551163	0.00741931	0.00677461	0.00709696	0.00320479	0.0033191	0.00311991	0.00770872	0.00595418	0.0071955	0.0062618	0.0084315
17	Quercetin	+ve	Soft astringency	10.19	303.05	C15H10O7	Flavonoids	y = 24998x - 36.734(0.9998)	0.00659916	0.00648704	0.0065386	0.0250773	0.0256166	0.0260758	0.00140558	0.0015373	0.00129142	0.00106667	0.00108931	0.00135647	0.0411266	0.0401149	0.0406208	0.00222713	0.00278783	0.00295143	0.00155029	0.00142952	0.00219983	0.0334432	0.0358042	0.034065	0.00276794	0.00211871	0.00213456	0.00367874	0.00261904	0.00314889	0.0795187	0.0784546	0.0789867	0.0021961	0.00206921	0.00200213	0.00149478	0.00142827	0.00184365	0.0450636	0.0461084
18	L-tryptophan	+ve	NO	4.26	205.097	C11H12N2O2	Amino acids	y = 1880x + 890.35(1.00)	0.0226222	0.0231822	0.0236369	0.220288	0.220109	0.220546	0.0875387	0.0904267	0.0794218	0.0613483	0.063459	0.0691146	0.322208	0.314281	0.318245	0.0936963	0.100778	0.0976967	0.0603693	0.0641849	0.0570538	0.207207	0.21224	0.218475	0.0536437	0.0515944	0.0529143	0.12418	0.121693	0.122937	0.342069	0.34655	0.344309	0.199083	0.201359	0.200675	0.0862549	0.0925701	0.0960604	0.263428	0.261128
19	Myricetin	+ve	Soft astringency	9.58	319.045	C15H10O8	Flavonoids	y = 50446x - 6588.4(0.9771)	0.00699847	0.00702155	0.00711459	0.0214324	0.0217629	0.0235302	0.00658365	0.00659397	0.00654212	0.0065313	0.00656174	0.00654913	0.032455	0.0316566	0.0320558	0.00672178	0.00675983	0.006796	0.00655578	0.00654603	0.00668985	0.0604247	0.0598053	0.0628462	0.00662725	0.00656731	0.00660457	0.00663628	0.00658779	0.00661204	0.102588	0.100211	0.1014	0.0067669	0.00710849	0.00715302	0.00666419	0.00667081	0.00670826	0.101901	0.10323
20	Phenylalanine	+ve	NO	2.91	166.086	C9H11NO2	Amino acids	y = 46,400,276.35 x + 1,233,580.59 (1.00)	0.0107995	0.0109524	0.0107246	0.0171319	0.0175542	0.0190821	0.0052522	0.00540236	0.00445247	0.0231165	0.0236338	0.0253185	0.0188362	0.0183729	0.0186045	0.00615775	0.00661622	0.00654017	0.0225493	0.0243229	0.0211068	0.0131356	0.019408	0.0202429	0.00520083	0.00490844	0.00508032	0.0162688	0.0159245	0.0160966	0.033509	0.0335838	0.0335464	0.00830762	0.00513968	0.00845475	0.0200824	0.0171882	0.0221185	0.023844	0.0235206
21	L-arginine	+ve	Bitter	0.91	175.119	C6H14N4O2	Amino acids	y = 8,226,583.40 x + 397,094.88 (0.99)	0	0	0	0.000654657	0.000708657	0.000696871	0	0	0	0	0	0	0.0018151	0.00177045	0.00179277	0	0	0	0	0	0	0.00137953	0.0013015	0.00148121	0	0	0	0	0	0	0.00369961	0.00368693	0.00369327	0	0	0	0.000314004	0.000330989	0.0004501	0.010819	0.011124
22	L-Glu	+ve	Umami	0.99	148.06	C5H9NO4	Amino acids	y = 3,377,280.13 x + 94,625.64 (0.95)	0.0163737	0.0151921	0.0150575	0.0626563	0.0626011	0.0619508	0.0363407	0.0366254	0.0392531	0.00614374	0.00604937	0.0159626	0.0759688	0.0741	0.0750344	0.073534	0.0685048	0.069709	0.0085507	0.00779456	0.00977378	0.020653	0.0193816	0.0189251	0.0454864	0.0483893	0.0476326	0.0688852	0.0693348	0.06911	0.0361986	0.036209	0.0362038	0.0535534	0.0563518	0.0570683	0.0581327	0.057127	0.0563392	0.0245125	0.0251846
23	L-Gln	+ve	Umami	0.98	147.076	C5H10N2O3	Amino acids	y = 7,053,050.20 x + 85,180.55(0.99)	0.00236447	0.00226904	0.00213276	0.0165711	0.016564	0.0160303	0.00456445	0.00447003	0.00501739	0.00163237	0.00161448	0.00511058	0.0239696	0.02338	0.0236748	0.00923905	0.00861318	0.00910777	0.00179775	0.00155259	0.00203311	0.00690487	0.00667642	0.00633994	0.00417401	0.00444833	0.0043008	0.00577565	0.00576167	0.00576866	0.0228846	0.0229316	0.0229081	0.00686837	0.00694353	0.0067831	0.0122216	0.0122612	0.0118402	0.0172211	0.0172088
24	L-aspartic acid	+ve	Umami	0.98	134.045	C4H7NO4	Amino acids	y = 1,893,360.49 x + 31,038.37 (0.97)	0.00245323	0.0022035	0.00231546	0.0169242	0.0173494	0.0168089	0.00369656	0.00364987	0.00428442	0.00304591	0.00320573	0.00655296	0.0213486	0.0208235	0.0210861	0.00422193	0.00408413	0.00409045	0.00289985	0.00280431	0.00313346	0.00757069	0.00744051	0.00703796	0.0050034	0.0053241	0.00533267	0.00745471	0.00729884	0.00737678	0.0208293	0.0214706	0.02115	0.00616018	0.00623223	0.00606354	0.0177217	0.0171873	0.0173888	0.0108371	0.0114606
25	L-tyrosine	+ve	Bitter	1.55	182.081	C9H11NO3	Amino acids	y = 5,664,572.10 x + 106,443.63 (0.99)	0.00721452	0.00700127	0.00721029	0.00709643	0.00723837	0.00762248	0.00299615	0.00307123	0.0023987	0.0112029	0.0115917	0.0135452	0.0118818	0.0115895	0.0117356	0.00363297	0.00322829	0.00329589	0.0204641	0.0201232	0.0179287	0.00599442	0.00696716	0.00684196	0.00335959	0.00330776	0.00324713	0.00832269	0.00874304	0.00853287	0.0148283	0.014746	0.0147872	0.00315338	0.00307864	0.00339486	0.0158021	0.0161363	0.0163675	0.0147355	0.0146911
26	Afzelin	+ve	Soft astringency	9.85	433.113	C21H20O10	Flavonoids	y = 792.61x - 26.443(0.9974)	0.00342645	0.00309957	0.00241986	0.00564099	0.00230927	0.00505119	0.00215585	0.00305787	0.0028133	0.00189255	0.00197116	0.00269988	0.00343113	0.00334673	0.00338893	0.00171519	0.00174585	0.00193124	0.00176209	0.00256884	0.00273164	0.0046279	0.00488143	0.00637244	0.00311969	0.00289041	0.00265296	0.009614	0.00183211	0.00572306	0.00431112	0.00442212	0.00436662	0.00371446	0.00241584	0.00179881	0.00241952	0.00357306	0.00195443	0.00406902	0.00185549
27	Aminobutyric acid	+ve	NO	0.99	104.071	C4H9NO2	Amino acids	y = 864795x + 14397(0.9541)	0.00970464	0.0100175	0.00980614	0.0168951	0.0171645	0.0176828	0.00828645	0.00788624	0.00789544	0.0154672	0.0161246	0.0266102	0.020812	0.0203001	0.0205561	0.00447383	0.00469003	0.00469776	0.0136963	0.0130582	0.0132974	0.0125393	0.012423	0.0123665	0.00682005	0.00660361	0.00639855	0.0173795	0.0168498	0.0171146	0.0438693	0.0445854	0.0442274	0.00912175	0.0088388	0.00912937	0.0133878	0.0131466	0.0130605	0.0118456	0.0119774
28	Apigenin	+ve	Soft astringency	10.37	271.06	C15H10O5	Flavonoids	y = 667829x(0.9932)	0.00299795	0.00319676	0.0032564	0.0539007	0.0536047	0.061155	0.00871963	0.00888891	0.0073124	0.0274381	0.0267375	0.029876	0.0653396	0.0637322	0.0645359	0.00564634	0.00565602	0.00632863	0.00754679	0.00863719	0.0062418	0.0179685	0.0195031	0.0195962	0.00712259	0.00635782	0.00668968	0.00521464	0.00381909	0.00451687	0.0894	0.093901	0.0916505	0.0146866	0.0133721	0.0144755	0	0.000298638	0.000401058	0.0154266	0.0144391
29	Chlorogenic acid	+ve	Sourness	4.65	355.102	C16H18O9	Phenolic acids	y = 362890010x(0.9912)	2.41e-07	2.56e-07	2.99e-07	9.79e-08	7.35e-08	1.33e-07	1.91e-08	3.1e-08	5.06e-08	1.82e-08	2.61e-08	1.9e-08	4.96e-08	4.84e-08	4.9e-08	1.11e-08	1.28e-08	2.33e-08	2.96e-08	2.84e-08	2.57e-08	4.1e-08	6.23e-08	6.83e-08	1.28e-08	1.41e-08	1.01e-08	7.62e-08	5.43e-08	6.52e-08	4.15e-08	2.57e-08	3.36e-08	1.51e-08	1.43e-08	2.04e-08	1.05e-08	1.67e-08	2.11e-08	3.09e-08	6.42e-08
30	Quercetin-7-O-glucoside	+ve	Soft astringency	7.54	465.103	C21H20O12	Flavonoids	y = 184.09x - 25.881(0.993)	0.00739068	0.0238406	0.0210267	0.0840367	0.0845725	0.0650369	0.0306231	0.0202215	0.0348484	0.00996812	0.00955428	0.00750313	0.0890429	0.0868525	0.0879477	0.0193919	0.0433244	0.0186797	0.0131925	0.0079509	0.00801434	0.0285047	0.0239025	0.0331403	0.0341711	0.0157964	0.0218127	0.0161454	0.00702944	0.0115874	0.101772	0.0717377	0.0867548	0.0184844	0.0112389	0.0185845	0.00702944	0.0111961	0.00956207	0.0652148	0.023119
31	Hyperin	+ve	Soft astringency	7.23	465.103	C21H20O12	Flavonoids	y = 14949635.93 x + 73882.66(1.00)	0	0	0	0.00185957	0.00210888	0.00201709	0	0	0	0	0	0	0.00525395	0.00512471	0.00518933	0	0	0	0	0	0	0.00215202	0.00239719	0.00238986	0	0	0	0	0	0	0.00405194	0.00326364	0.00365779	0	0	0	0	0	0	0.00838725	0.00841992
32	Myricetin-3-O-galactoside	+ve	Soft astringency	6.11	481.098	C21H20O13	Flavonoids	y = 407314x - 2811(0.9999)	0.00130045	0.00180459	0.0017003	0.00100298	0.00108967	0.00123832	0.00035635	0.000511957	0.000405314	0.000384701	0.000386358	0.000401004	0.00360884	0.00352006	0.00356445	0.000403561	0.000371885	0.000365252	0.000396979	0.000415831	0.000482909	0.00301906	0.00323994	0.00344164	0.000419302	0.000433386	0.000398615	0.000428554	0.00045252	0.000440537	0.00265599	0.00277831	0.00271715	0.000464964	0.000379408	0.000412674	0.000368007	0.000432959	0.000426801	0.0177241	0.0174719
33	Quercetin 3-O-D-glucopyranosyl	+ve	Soft astringency	4.16	465.103	C21H20O12	Flavonoids	y = 30730x + 399.64(0.9996)	0	0	0	0.145092	0.149375	0.151008	0	0	0	0	0	0	0.196774	0.191933	0.194353	0.00071172	0.000748688	0.000539788	0	0	0	0.131954	0.116194	0.11487	0	0	0	0	0	0	0.0750746	0.0803333	0.0777039	0	0	0	0	0	0	0.205042	0.205989
34	quercetin 3-O-D-glucose-7-O-D-gentiobioside	+ve	Soft astringency	4.16	753.187	C33H40O22	Flavonoids	y = 163608.89x + 540.85(0.9998)	0	0	0	0.00127268	0.00141851	0.00147875	0	0	0	0	0	0	0.00132019	0.00128772	0.00130395	0	0	0	0	0	0	0.000825214	0.0010194	0.00101839	0	0	0	0	0	0	0.000714589	0.000708233	0.000711411	0	0	0	0	0	0	0.00178125	0.00163329
35	Ala	+ve	Sweet	0.97	90.0549	C3H7NO2	Amino acids	y = 587459x + 13496(0.9522)	0.00331366	0.00345265	0.00315615	0.0153173	0.0156445	0.0155278	0.00857112	0.00837002	0.00938208	0.0108764	0.0105696	0.0236131	0.0260908	0.025449	0.0257699	0.0235174	0.0219013	0.0224938	0.00501858	0.00517613	0.00573691	0.00837774	0.00860438	0.00807289	0.00876149	0.00877737	0.00874278	0.0191262	0.01883	0.0189781	0.0212669	0.0209153	0.0210911	0.0115827	0.0115154	0.0121812	0.041555	0.0435375	0.0424797	0.0116491	0.0118123
36	Pro	+ve	Sweet	1.04	116.071	C5H9NO2	Amino acids	y = 6,005,524.35 x + 225,399.90(0.95)	0.00531018	0.00553009	0.00532738	0.0605685	0.0634507	0.0680587	0.00960622	0.00964937	0.00905627	0.0109176	0.0107076	0.0186851	0.088686	0.0865043	0.0875951	0.024035	0.024102	0.0239875	0.0465487	0.0463714	0.047606	0.0722048	0.0743346	0.0738815	0.0462835	0.0457142	0.0462618	0.0247637	0.0245589	0.0246613	0.0685617	0.0687697	0.0686657	0.0206016	0.0203684	0.0205164	0.0801939	0.0809299	0.0814915	0.0632349	0.0645136
37	Val	+ve	Bitter	1.51	118.086	C5H11NO2	Amino acids	y = 6,294,316.56 x + 50,492.48 (1.00)	0.00565905	0.00608083	0.00599146	0.0266429	0.0264715	0.0281351	0.00541541	0.00565502	0.00498222	0.0164995	0.0166445	0.0218403	0.0345833	0.0337325	0.0341579	0.0119632	0.01229	0.0120707	0.0153502	0.015515	0.0141571	0.0217575	0.0234945	0.0241542	0.00375252	0.00365279	0.00357982	0.0160345	0.0158593	0.0159469	0.0399984	0.0395501	0.0397742	0.00854626	0.00835584	0.00895336	0.0362601	0.038072	0.0387044	0.0344528	0.033872
38	Leu	+ve	Bitter	1.8	132.102	C6H13NO2	Amino acids	y = 41,012,233.50 x + 632,736.11 (0.99)	0.00733503	0.0076328	0.00794965	0.0245865	0.0246242	0.0251685	0.00449145	0.00457794	0.00384133	0.0170042	0.0172999	0.019113	0.0269234	0.0262611	0.0265922	0.00754983	0.00788621	0.00777945	0.0186516	0.0194964	0.0170323	0.0209833	0.0222102	0.0230762	0.00432773	0.00390676	0.00400328	0.0171925	0.0166549	0.0169237	0.0486154	0.048908	0.0487617	0.0117421	0.011461	0.0118658	0.0272292	0.0270465	0.0280488	0.0356188	0.0354192
39	Ile	+ve	Bitter	1.65	132.102	C6H13NO2	Amino acids	y = 38,378,500.07 x + 599,949.59 (0.99)	0.00709749	0.00733385	0.00726334	0.0271341	0.0271068	0.0278527	0.00613751	0.00625934	0.0052999	0.0109585	0.0110509	0.0126987	0.0276378	0.0269579	0.0272979	0.00889409	0.00922118	0.00887371	0.0130157	0.0136762	0.0119084	0.023332	0.0252586	0.0259193	0.00458908	0.00434827	0.00428114	0.0168226	0.0169219	0.0168722	0.0411575	0.0410638	0.0411106	0.0119119	0.0118198	0.0119685	0.0214887	0.0224078	0.0230809	0.0329759	0.0325438
40	Lys	+ve	Bitter	0.97	147.113	C6H14N2O2	Amino acids	y = 1,154,763,173.41 x + 422,129.19 (0.99)	2.01e-06	9.24e-07	3.5e-07	9.57e-05	9.62e-05	9.16e-05	1.72e-05	1.61e-05	1.94e-05	0	0	1.98e-05	0.000146007	0.000142415	0.000144211	4.84e-05	4.46e-05	4.76e-05	0	0	0	3.17e-05	2.96e-05	2.64e-05	1.44e-05	1.62e-05	1.52e-05	2.67e-05	2.44e-05	2.56e-05	0.000139356	0.000141367	0.000140362	3.02e-05	3.19e-05	3.12e-05	6.6e-05	6.68e-05	6.54e-05	9.89e-05	0.00010241
41	Met	+ve	Sweet	1.52	150.058	C5H11NO2S	Amino acids	y = 2,591,296.42 x + 8,626.59 (1.00)	0.000931065	0.00103998	0.000966501	0.00149671	0.00151414	0.0025177	0.000172436	0.000265587	8.58e-05	0.00158477	0.00159993	0.00188421	0.00158264	0.00154371	0.00156318	0.000456495	0.000477138	0.000459223	0.00305039	0.00317259	0.00272501	0.00241503	0.0027521	0.00273851	0.000628504	0.000607251	0.000588322	0.000962333	0.000933443	0.000947888	0.00288243	0.00291993	0.00290118	0.000565759	0.000574741	0.000563735	0.00185192	0.00174722	0.00181331	0.00332523	0.00347732
42	His	+ve	Bitter	0.9	156.077	C6H9N3O2	Amino acids	y = 19,048,664.83 x + 4,636.58 (1.00)	0	0	0	0.00738035	0.00735009	0.00807979	0	0	0	0	0	0	0.0115837	0.0112988	0.0114413	0	0	0	0	0	0	0.00519826	0.00521482	0.00531551	0	0	0	0	0	0	0.0101629	0.0101144	0.0101386	0	0	0	0.000610505	0.000527628	0.000691712	0.011404	0.0114278
43	Cit	+ve	NO	1.09	176.103	C6H13N3O3	Amino acids	y = 159947710.65 x + 2467670.829(0.9945)	0.00188078	0.00195713	0.00203837	0.00630423	0.00631388	0.00645347	0.00115165	0.00117383	0.000984957	0.00436005	0.00443587	0.00490076	0.00690343	0.00673361	0.00681852	0.00193585	0.00202211	0.00199473	0.00478246	0.00499909	0.00436725	0.00538033	0.00569492	0.00591697	0.00110967	0.00100173	0.00102648	0.00440832	0.00427048	0.0043394	0.0124655	0.0125405	0.012503	0.00301081	0.00293872	0.00304252	0.00698185	0.006935	0.007192	0.00913301	0.00908184
	average (mg/g)
NO.	Compounds	Ionization model	flavor characteristics	RT [min]	m/z	Formula	Class	Standard curve (R2)	22ywx-S			22ywx-F			22ywx-L			10zg -S			10zg -F			10zg -L			21ywx-S			21ywx-F			21ywx-L			277bc-S			277bc-F			277bc-L			150hj-S			150hj-F
1	Naringenin	+ve	Soft astringency	10.36	273.076	C15H12O5	Flavonoids	y = 204372x + 1240.2(0.9818)	0.000424127			0.00537414			0.000538653			0.000686365			0.00522996			0.000999554			0.000442413			0.00389759			0.000682034			0.000948225			0.00913328			0.00127143			0.00125345			0.00361136
2	Luteolin	+ve	Soft astringency	10.17	287.055	C15H10O6	Flavonoids	y = 245612x - 199.68(0.9999)	0.00128144			0.017836			0.00142782			0.00202534			0.0154502			0.00129564			0.00245779			0.00369099			0.0015645			0.000862695			0.0169384			0.00124596			0.00336141			0.00703556
3	Cosmosiin	+ve	Soft astringency	8.85	449.108	C21H20O11	Flavonoids	y = 1491783.98x +1863.69(1.00)	0.000504354			0.0268042			0.00371017			0.00213975			0.035475			0.0165438			0.000961228			0.0038061			0.0062536			0.00124135			0.00865263			0.0049687			0.000883201			0.00855328
4	Prunin	+ve	Soft astringency	8.82	435.128	C21H22O10	Flavonoids	y = 1701480.15x + 3682.86(1.00)	0			0.00250471			0.000643526			9.42e-05			0.00345582			0.00161528			7.93e-05			0.00144781			0.000945644			0.000139761			0.00147978			0.00140164			0.000178863			0.00242553
5	luteolin-7-o-glucoside	+ve	Soft astringency	7.47	449.108	C21H20O11	Flavonoids	y = 4251041.06x + 16384.31(1.00)	0.000128457			0.00638632			0.000280115			0.000297759			0.00749079			0.00146855			0.000449439			0.00129425			0.000706427			7.96e-05			0.00258338			0.000338484			0.000658483			0.00419835
6	Astiagalin	+ve	Soft astringency	8.51	449.108	C21H20O11	Flavonoids	y = 3268716.8x + 7255.79(1.00)	0			0.148695			0.00250896			0			0.233232			0.00757046			0			0.0288834			0			0			0.173064			0.000550695			0			0.0841593
7	Eriodictuol-7-o-glucoside	+ve	Soft astringency	7.26	451.123	C21H22O11	Flavonoids	y = 925359x +1886.3(0.9999)	0.00218112			0.0143808			0.00234997			0.00155398			0.0373063			0.00647907			0.00200965			0.0550443			0.00330013			0.0017252			0.00903616			0.00210478			0.00176519			0.0841873
8	Isoquerctrin	+ve	Soft astringency	7.39	465.103	C21H20O12	Flavonoids	y = 16012570.44x + 76432.15(1.00)	0			0.0106601			0			0			0.0279258			0.00171404			0			0.00777315			0			0			0.014212			0			0			0.0298067
9	Isoschaftoside	+ve	Soft astringency	6.22	565.155	C26H28O16	Flavonoids	y = 661219x +2015.1(0.9998)	0.0462626			0.0752027			0.146548			0.0251214			0.0266428			0.0544861			0.0732028			0.119219			0.0866234			0.00103305			0.00103305			0.0085298			0.035851			0.0215337
10	Rutin	+ve	Soft astringency	6.9	611.161	C27H30O16	Flavonoids	y = 1715940.27x + 6515.18(1.00)	0			0			0			0			0			0			0			0			0			0			0			0			0			0
11	EGCG	+ve	Rough astringency	5.51	459.092	C22H18O11	Catechins	y = 108,793,266.43 x - 180,917.13(1.00)	0.587868			0.0885401			0.128786			0.027409			0.120404			0.109394			0.0293369			0.0417274			0.0469566			0.0888448			0.117127			0.0560557			0.110763			0.102242
12	GCG	+ve	Rough astringency	5.81	459.092	C22H18O11	Catechins	y = 546298939.96 x (0.9919)	3.52e-05			4.12e-05			2.82e-06			1.22e-06			3.78e-05			2.21e-06			1.47e-07			3.22e-07			3.26e-08			2.34e-07			1.78e-05			1.1e-05			2.5e-07			1.44e-06
13	C	+ve	Rough astringency	4.74	291.086	C15H14O6	Catechins	y = 26,719,047.93 x + 122,681.35 (1.00)	0.0522494			0.0492881			0.0479256			0.0476012			0.047774			0.0475329			0.0479631			0.047535			0.0474679			0.0477008			0.0477492			0.0475813			0.0475484			0.0480562
14	EC	+ve	Rough astringency	5.41	291.086	C15H14O6	Catechins	y = 61284346.67 x +101497.83(0.99)	0.0653164			0.0340604			0.0275297			0.0249261			0.0281746			0.0245135			0.0308663			0.0246599			0.0234108			0.0274178			0.0258366			0.0264345			0.0249967			0.028491
15	EGC	+ve	Rough astringency	4.38	307.081	C15H14O7	Catechins	y = 42246414.75 x +1188153.94(0.99)	0.232536			0.145204			0.110347			0.0988599			0.118996			0.0993649			0.121159			0.101315			0.0952547			0.109812			0.100238			0.112445			0.10095			0.1043
16	ECG	+ve	Rough astringency	7.29	443.097	C22H18O10	Catechins	y = 284739390.9 x+66753.39(1.00)	0.0464775			0.0167748			0.00747088			0.00241608			0.00858807			0.00676182			0.00322002			0.00310431			0.00281739			0.00551163			0.00709696			0.0032146			0.0069528			0.00690175
17	Quercetin	+ve	Soft astringency	10.19	303.05	C15H10O7	Flavonoids	y = 24998x - 36.734(0.9998)	0.0065416			0.0255899			0.00141143			0.00117082			0.0406208			0.00265546			0.00172654			0.0344375			0.0023404			0.00314889			0.0789867			0.00208914			0.0015889			0.0452784
18	L-tryptophan	+ve	NO	4.26	205.097	C11H12N2O2	Amino acids	y = 1880x + 890.35(1.00)	0.0231471			0.220314			0.0857957			0.0646406			0.318245			0.0973902			0.060536			0.212641			0.0527175			0.122937			0.344309			0.200372			0.0916284			0.25843
19	Myricetin	+ve	Soft astringency	9.58	319.045	C15H10O8	Flavonoids	y = 50446x - 6588.4(0.9771)	0.00704487			0.0222418			0.00657324			0.00654739			0.0320558			0.0067592			0.00659722			0.0610254			0.00659971			0.00661204			0.1014			0.00700947			0.00668109			0.102058
20	Phenylalanine	+ve	NO	2.91	166.086	C9H11NO2	Amino acids	y = 46,400,276.35 x + 1,233,580.59 (1.00)	0.0108255			0.0179228			0.00503568			0.0240229			0.0186045			0.00643804			0.0226597			0.0175955			0.0050632			0.0160966			0.0335464			0.00730068			0.0197964			0.0210863
21	L-arginine	+ve	Bitter	0.91	175.119	C6H14N4O2	Amino acids	y = 8,226,583.40 x + 397,094.88 (0.99)	0			0.000686729			0			0			0.00179277			0			0			0.00138742			0			0			0.00369327			0			0.000365031			0.010874
22	L-Glu	+ve	Umami	0.99	148.06	C5H9NO4	Amino acids	y = 3,377,280.13 x + 94,625.64 (0.95)	0.0155411			0.0624027			0.0374064			0.00938522			0.0750344			0.0705826			0.00870635			0.0196532			0.0471694			0.06911			0.0362038			0.0556578			0.0571997			0.0251952
23	L-Gln	+ve	Umami	0.98	147.076	C5H10N2O3	Amino acids	y = 7,053,050.20 x + 85,180.55(0.99)	0.00225543			0.0163885			0.00468396			0.00278581			0.0236748			0.00898666			0.00179448			0.00664041			0.00430772			0.00576866			0.0229081			0.006865			0.0121077			0.0174545
24	L-aspartic acid	+ve	Umami	0.98	134.045	C4H7NO4	Amino acids	y = 1,893,360.49 x + 31,038.37 (0.97)	0.00232406			0.0170275			0.00387695			0.0042682			0.0210861			0.00413217			0.00294587			0.00734972			0.00522005			0.00737678			0.02115			0.00615198			0.0174326			0.0114358
25	L-tyrosine	+ve	Bitter	1.55	182.081	C9H11NO3	Amino acids	y = 5,664,572.10 x + 106,443.63 (0.99)	0.00714203			0.00731909			0.00282203			0.0121133			0.0117356			0.00338572			0.0195053			0.00660118			0.00330483			0.00853287			0.0147872			0.00320896			0.0161019			0.0139454
26	Afzelin	+ve	Soft astringency	9.85	433.113	C21H20O10	Flavonoids	y = 792.61x - 26.443(0.9974)	0.00298196			0.00433382			0.00267567			0.00218787			0.00338893			0.00179742			0.00235419			0.00529392			0.00288769			0.00572306			0.00436662			0.00264304			0.002649			0.00337635
27	Aminobutyric acid	+ve	NO	0.99	104.071	C4H9NO2	Amino acids	y = 864795x + 14397(0.9541)	0.00984274			0.0172475			0.00802271			0.0194007			0.0205561			0.00462054			0.0133506			0.0124429			0.0066074			0.0171146			0.0442274			0.00902997			0.0131983			0.0118009
28	Apigenin	+ve	Soft astringency	10.37	271.06	C15H10O5	Flavonoids	y = 667829x(0.9932)	0.00315037			0.0562201			0.00830698			0.0280172			0.0645359			0.005877			0.00747526			0.0190226			0.00672336			0.00451687			0.0916505			0.0141781			0.000233232			0.014442
29	Chlorogenic acid	+ve	Sourness	4.65	355.102	C16H18O9	Phenolic acids	y = 362890010x(0.9912)	2.65e-07			1.01e-07			3.36e-08			2.11e-08			4.9e-08			1.57e-08			2.79e-08			5.72e-08			1.23e-08			6.52e-08			3.36e-08			1.66e-08			1.61e-08			4.62e-08
30	Quercetin-7-O-glucoside	+ve	Soft astringency	7.54	465.103	C21H20O12	Flavonoids	y = 184.09x - 25.881(0.993)	0.0174193			0.077882			0.0285643			0.00900851			0.0879477			0.027132			0.00971923			0.0285158			0.0239267			0.0115874			0.0867548			0.0161026			0.00926253			0.048138
31	Hyperin	+ve	Soft astringency	7.23	465.103	C21H20O12	Flavonoids	y = 14949635.93 x + 73882.66(1.00)	0			0.00199518			0			0			0.00518933			0			0			0.00231302			0			0			0.00365779			0			0			0.00829414
32	Myricetin-3-O-galactoside	+ve	Soft astringency	6.11	481.098	C21H20O13	Flavonoids	y = 407314x - 2811(0.9999)	0.00160178			0.00111032			0.00042454			0.000390688			0.00356445			0.000380233			0.000431906			0.00323354			0.000417101			0.000440537			0.00271715			0.000419016			0.000409256			0.0172526
33	Quercetin 3-O-D-glucopyranosyl	+ve	Soft astringency	4.16	465.103	C21H20O12	Flavonoids	y = 30730x + 399.64(0.9996)	0			0.148491			0			0			0.194353			0.000666732			0			0.121006			0			0			0.0777039			0			0			0.22439
34	quercetin 3-O-D-glucose-7-O-D-gentiobioside	+ve	Soft astringency	4.16	753.187	C33H40O22	Flavonoids	y = 163608.89x + 540.85(0.9998)	0			0.00138998			0			0			0.00130395			0			0			0.000954336			0			0			0.000711411			0			0			0.00165532
35	Ala	+ve	Sweet	0.97	90.0549	C3H7NO2	Amino acids	y = 587459x + 13496(0.9522)	0.00330749			0.0154966			0.00877441			0.0150197			0.0257699			0.0226375			0.00531054			0.00835167			0.00876055			0.0189781			0.0210911			0.0117598			0.042524			0.0120391
36	Pro	+ve	Sweet	1.04	116.071	C5H9NO2	Amino acids	y = 6,005,524.35 x + 225,399.90(0.95)	0.00538922			0.0640259			0.00943729			0.0134367			0.0875951			0.0240415			0.046842			0.0734736			0.0460865			0.0246613			0.0686657			0.0204955			0.0808718			0.0634254
37	Val	+ve	Bitter	1.51	118.086	C5H11NO2	Amino acids	y = 6,294,316.56 x + 50,492.48 (1.00)	0.00591045			0.0270832			0.00535088			0.0183281			0.0341579			0.012108			0.0150074			0.0231354			0.00366171			0.0159469			0.0397742			0.00861849			0.0376788			0.033755
38	Leu	+ve	Bitter	1.8	132.102	C6H13NO2	Amino acids	y = 41,012,233.50 x + 632,736.11 (0.99)	0.00763916			0.0247931			0.00430357			0.0178057			0.0265922			0.0077385			0.0183934			0.0220899			0.00407926			0.0169237			0.0487617			0.0116897			0.0274415			0.0345339
39	Ile	+ve	Bitter	1.65	132.102	C6H13NO2	Amino acids	y = 38,378,500.07 x + 599,949.59 (0.99)	0.00723156			0.0273646			0.00589892			0.0115694			0.0272979			0.00899633			0.0128668			0.0248366			0.00440616			0.0168722			0.0411106			0.0119001			0.0223258			0.0322711
40	Lys	+ve	Bitter	0.97	147.113	C6H14N2O2	Amino acids	y = 1,154,763,173.41 x + 422,129.19 (0.99)	1.1e-06			9.45e-05			1.76e-05			6.61e-06			0.000144211			4.69e-05			0			2.93e-05			1.53e-05			2.56e-05			0.000140362			3.11e-05			6.61e-05			0.0001022
41	Met	+ve	Sweet	1.52	150.058	C5H11NO2S	Amino acids	y = 2,591,296.42 x + 8,626.59 (1.00)	0.00097918			0.00184285			0.00017462			0.00168964			0.00156318			0.000464285			0.00298266			0.00263521			0.000608026			0.000947888			0.00290118			0.000568078			0.00180415			0.00334239
42	His	+ve	Bitter	0.9	156.077	C6H9N3O2	Amino acids	y = 19,048,664.83 x + 4,636.58 (1.00)	0			0.00760341			0			0			0.0114413			0			0			0.00524286			0			0			0.0101386			0			0.000609948			0.0113543
43	Cit	+ve	NO	1.09	176.103	C6H13N3O3	Amino acids	y = 159947710.65 x + 2467670.829(0.9945)	0.00195876			0.00635719			0.00110348			0.00456556			0.00681852			0.00198423			0.00471627			0.00566407			0.00104596			0.0043394			0.012503			0.00299735			0.00703628			0.00885484
[truncated: 31 more columns]
